# Supplementary material for: Single‐cell transcriptomics redefines focal neuroendocrine differentiation as a distinct prostate cancer pathology
Source: Mol Oncol. 2025 Jul 24;19(10):2776–96. doi: 10.1002/1878-0261.70099 (PMC12515717; doi:10.1002/1878-0261.70099)
Supplement: Supplementary file 16 — Table S1. Summary of single‐cell RNA‐sequencing data for each PDX tumour included in this study. [file MOL2-19-2776-s002.xlsx]

## Sheet: Supp table QC
Table S1. Summary of single-cell RNA-sequencing data for each PDX tumour included in this study.
	Small Cell		Mixed Adeno-SC	Large Cell		Low grade NE	Adeno-NED		Amphicrine	Average
Features	224-Cx	435.31A-Cx	224R	305R-Cx	373M-Cx	426M-Cx	272R	470B	387.38A
total reads	225058952	69164878	101339518	331395312	79909473	247737049	178902849	159381206	182408281	1.75033e+08
reads with N	0	0	66917	0	0	0	31809	0	29185	14212.3
noisy cb reads	20025329	3132728	6126050	18609488	3614525	17752673	13128935	9481454	13775888	1.17386e+07
noisy umi reads	3480	865723	3537	38634	998728	3826	5797	5205	1858	214088
used reads	205026663	64300704	95139477	312708556	74297492	229976724	165730511	149889342	168599492	1.62852e+08
mapping rate	43.2957	39.2958	44.7149	56.7444	35.0713	38.9505	36.2668	46.0759	55.3282	43.9715
reads in eqclasses	97440952	27178912	45313894	188048318	28025295	96494937	64882250	73436301	100923189	8.01938e+07
total cbs	3214118	1066125	1466486	3472911	1172796	3921161	1956747	2368920	2172715	2.31244e+06
used cbs	91745	42088	57470	94658	45247	204225	82731	69931	93656	86861.2
initial whitelist	1419	2271	3322	1723	2329	8765	3633	4804	2414	3408.89
low conf cbs	709	994	998	861	1000	1000	1000	998	1000	951.111
num features	7	7	8	7	7	7	8	7	8	7.33333
no read mapping cbs	NA	5	NA	1	1	2	NA	4	NA	2.6
final num cbs	1258	1929	3150	1492	1975	8204	2911	3854	2232	3000.56
deduplicated umis	51628781	20421171	37002099	113174890	22062882	76921688	41123827	56987225	72634315	5.46619e+07
mean umis per cell	41040	10586	11746	75854	11171	9376	14127	14786	32542	24580.9
mean genes per cell	7200	3361	3351	8037	3480	2829	3190	3217	4779	4382.67
Seurat parameters QC
nFeature_RNA >	1000	1000	1000	1000	1000	1000	1000	1000	1000	1000
nFeature_RNA <	9000	6000	7000	9000	6000	6000	6500	6000	7000	6944.44
percent.mt <	15	20	25	25	25	30	30	25	25	24.4444
nCount_RNA <	75000	30000	40000	150000	30000	30000	50000	50000	60000	57222.2
Final cell count after QC	1093	1722	3141	1084	1733	7796*	2504	3197	2189	2082.88
* subsampled to 2500 cells for integration
